# Supplementary material for: The Rapid Emergence of Ceftazidime-Avibactam Resistance Mediated by KPC Variants in Carbapenem-Resistant Klebsiella pneumoniae in Zhejiang Province, China
Source: Antibiotics (Basel). 2022 May 30;11(6):731. doi: 10.3390/antibiotics11060731 (PMC9219983; doi:10.3390/antibiotics11060731)
Supplement: Supplementary file 1 [file antibiotics-11-00731-s001.zip]

Archive with 1 entries (1 files):
- antibiotics-1671053-supplementary.pdf
